# Supplementary material for: Suppression of NASH-Related HCC by Farnesyltransferase Inhibitor through Inhibition of Inflammation and Hypoxia-Inducible Factor-1α Expression
Source: Int J Mol Sci. 2023 Jul 17;24(14):11546. doi: 10.3390/ijms241411546 (PMC10380354; doi:10.3390/ijms241411546)
Supplement: Supplementary file 1 [file ijms-24-11546-s001.zip]

Archive with 1 entries (1 files):
- ijms-2461766-supplementary.pdf
